# Supplementary material for: Mucosal Vaccination with a Newcastle Disease Virus-Vectored Vaccine Reduces Viral Loads in SARS-CoV-2-Infected Cynomolgus Macaques
Source: Vaccines (Basel). 2024 Apr 10;12(4):404. doi: 10.3390/vaccines12040404 (PMC11054841; doi:10.3390/vaccines12040404)
Supplement: Supplementary file 1 [file vaccines-12-00404-s001.zip]

Archive with 1 entries (1 files):
- vaccines-2920702-supplementary.pdf
